# Supplementary material for: Development of a method for measuring spleen stiffness by transient elastography using a new device and ultrasound-fusion method
Source: PLoS One. 2021 Feb 4;16(2):e0246315. doi: 10.1371/journal.pone.0246315 (PMC7861355; doi:10.1371/journal.pone.0246315)
Supplement: S1 Movie — A self-made device is set to the convex probe, and a position sensor is set to the device. At this time, a mark is made on the right side to prevent a mix up between the left and right sides of the position sensor. (A) Removal of the position sensor from the convex probe device. (B) Setting the self-made device to the M probe during TE. A position sensor is set to the device. At this time, the marking is made on the right side. (ZIP) [file pone.0246315.s001.zip]

Archive with 3 entries (3 files):
- PLOS_ONE_Supporting_information_ Movie1C_AVI.avi
- PLOS_ONE_Supporting_information_ Movie1A_AVI.avi
- PLOS_ONE_Supporting_information_ Movie1B_AVI.avi
