# Supplementary material for: Development of a method for measuring spleen stiffness by transient elastography using a new device and ultrasound-fusion method
Source: PLoS One. 2021 Feb 4;16(2):e0246315. doi: 10.1371/journal.pone.0246315 (PMC7861355; doi:10.1371/journal.pone.0246315)
Supplement: S2 Movie — A). A convex probe is used to visualize the spleen on the left side. At this time, the splenic hilar portion is drawn with the maximum diameter. An ultrasound-fusion image is created by sliding the convex probe from head to tail between the same ribs. (B) The spleen stiffness is measured on the same ribs by TE, a self-made device, and position sensor. The Logic E9 monitor is split into two images, with the ultrasound-fusion image on the right. By vibrating the fusion image, the possibility of measuring the stiffness by TE is determined. TE = transient elastography. (ZIP) [file pone.0246315.s002.zip]

Archive with 3 entries (3 files):
- PLOS_ONE_Supporting_information_ Movie2C_AVI.avi
- PLOS_ONE_Supporting_information_ Movie2A_AVI.avi
- PLOS_ONE_Supporting_information_ Movie2B_AVI.avi
