# Supplementary material for: Development of a method for measuring spleen stiffness by transient elastography using a new device and ultrasound-fusion method
Source: PLoS One. 2021 Feb 4;16(2):e0246315. doi: 10.1371/journal.pone.0246315 (PMC7861355; doi:10.1371/journal.pone.0246315)
Supplement: S1 File — (XLSX) [file pone.0246315.s003.xlsx]

## Sheet: Sheet1
No.	Age	group	group2	Male：1、Female：2	etiology	etiology2	Labo data	WBC	RBC	Hb	Plt	PT	PT-INR	T.Bil	D.Bil	Alb	AST	ALT	BUN	Cre	Na	K	Cl	NH3	CRP	ascites（no=0、yes=1）	ascites（Child-pugh score）	encephalopathy（no=0、yes=1）	encephalopathy（Child-Pugh score）	Child-Pugh score	Child-Pugh grade	HCC（no=0、yes=1）	HCC stage	EGD	varices（no=0、yes=1）	varices treatment（no=0、yes=1）	no=0、EVL=1、EIS=2、EIS+APC=3、BRTO=4	RC0orF1 =0、RC1orF2< =1	PHG（no=0、yes=1）	M2BPGi	Type Ⅳ collagen S	hyaluronic acid	spleen RTE	spleen SWE	CAP(dB/m)、IQR	CAP(dB/m)、Median	SSM	E（kPa）、IQR	E（kPa）、IQR/med.
109	50	pilot	pilot	1	NASH	NBNC																				0	1	0	1	5	A	0	0		0	0	0	0	0
110	56	pilot	pilot	2	HCV	HCV	2018/10/03	4400	463	14	5.9	77.5	1.04	1.8	0.9	4.4	18	15	15	0.82	143	4	105			0	1	0	1	5	A	0	0	2018/10/03	1	0	0	0	1						17	138	75	0	0
111	65	pilot	pilot	2	PBC	NBNC	2018/10/03	3600	436	13.2	19.1	125.7	0.85	1.3	0.2	4	25	23	10	0.59	142	4.2	109		0.59	0	1	0	1	5	A	0	0	2008/02/12	0	0	0	0	0
122	44	pilot	pilot	2	Budd-Chiari	NBNC	2018/10/10	6500	445	12.1	24.8	20.7	2.25	0.4	0.1	4.1	24	16	11	0.65	142	3.3	106	69	0.03	0	1	0	1	5	A	0	0	2017/08/18	1	1		1	0	0.21	5.2	77		2.016	18	132	54.2	16.8	31
134	71	pilot	pilot	1	CCC	non-liver	2018/10/10	5300	502	15.7	23	101.9	0.92	0.9	0.1	4.3	54	64	16	1.08	141	4.6	103	46	0.15	0	1	0	1	5	A	0	0	2018/09/14	0	0	0	0	0	0.52	5	62	4.805	2.258
146	62	pilot	pilot	2	LC、HCV、ascitis	HCV	2018/11/01	2300	296	10.7	2.6	49.2	1.29	5.3	3.2	2.4	75	38	11	0.64	122	4	89	94	0.64	1	3	0	1	10	C	1	3	2018/11/02	1	1	2	1	1					2.734	16	125	62.8	17.5	28
149	47	pilot	pilot	2	LC	HBV	2018/11/09	4800	441	14	20.6	129.2	0.84	0.7	0.1	4.4	48	63	13	0.82	140	4.2	104	25	0.04	0	1	0	1	5	A	0	0		0	0	0	0	0		4.3
150	72	pilot	pilot	2	LC、HCV（SVR）	HCV	2018/11/09	2100	324	10.7	12.1	104.3	0.91	0.9	0.1	4.3	21	12	14	0.65	141	4	106	52	0.02	0	1	0	1	5	A	0	0	2016/08/10	0	0	0	0	0	0.73	5				22	154	20.6	2.3	11
151	83	pilot	pilot	1	CH、HCV	HCV	2018/11/09	4100	417	13.4	13.7	109.7	0.89	1.3	0.2	4.6	47	56	28	1.16	141	4.5	108	38	0.01	0	1	0	1	5	A	0	0	2018/04/16	0	0	0	0	0	2.31	5.8	90			31	135	36.9	10.1	27
152	53	pilot	pilot	1	EV rupture	HCV	2018/11/05	4400	290	8	7.2	55.4	1.25	0.8	0.2	3.4	115	110	81	2.08	144	4.6	114	82	0.18	1	2	1	2	9	B	0	0	2018/08/03	1	1	1	1	1			11	144	1.885	0	100	59.3	20.6	35
178	54	pilot	pilot	1	HCC、HCV	HCV	2018/12/13	3900	383	14.2	8.5	76.4	1.03	2.6	1.2	3.8	115	54	12	0.83	137	4	103	58	0.11	0	1	0	1	6	A	1	3		0	0	0	0	0	13.12	12	584	4.47	1.56
202	69	pilot	pilot	2	NASH	NBNC	2019/01/28	5900	447	13.6	24.6	111.7	0.95	1	0.1	4.6	38	39	10	0.54	142	3	101	21	0.05	0	1	0	1	5	A	0	0	2019/02/04	0	0	0	0	0	0.77	5.7	102	4.997	2.703
92	68	pilot	pilot	1	HCC、HCV＋Alc	HCV	2018/09/10	2200	397	14	4.4	87.3	0.98	1.1	0.3	3.8	76	71	17	0.83	138	4	102	58	0.07	0	1	0	1	5	A	1	2	2017/04/10	1	0	0	1	1	14.88	8.4	249	4.98	2.768	11	100	75	0	0
113	69	pilot	pilot	1	HCC、NASH	NBNC	2018/10/04	4700	327	11.1	11.2	93	0.96	1.5	0.5	3.5	72	53	29	1.66	135	4	102	139	0.35	0	1	0	1	6	A	1		2018/03/20	1	1	1	1	1	2.69	11	120	4.831	2.944	48	116	75	0	0
117	85	pilot	pilot	1	HCC、HCV	HCV	2018/10/01	3400	317	11.4	5.5	57	1.19	1.8	0.8	2.4	30	14	18	0.82	138	4.3	103	80	0.08	1	2	0	1	9	B	1		2018/10/09	1	1		1	1	11.88	9.3	611	5.169	2.577	0	100	47.2	11.4	24
120	74	pilot	pilot	1	liver failure、PBC	NBNC	2018/01/22	1600	374	10.5	6.2	70.8	1.15	2	1	3.4	77	42	23	1.1	140	4.4	111	96	0.9	0	1	0	1	7	B	0	0	2018/02/02	1	1	2	1	1	13.01	10	650	4.128	2.693	12	106	75	0	0
130	56	pilot	pilot	1	E. Varix、Alc	NBNC	2018/10/11	1600	464	13	4.3	49.7	1.28	0.7	0.1	4	33	24	10	0.95	143	3.4	108	63	0.01	0	1	0	1	5	A	0	0	2018/10/12	1	1	2	1	1	3.54	8.2		4.863	2.828	36	112	66.4	4.6	7
142	63	pilot	pilot	1	HCC、HCV、Denver shunt	HCV	2018/10/23	8700	278	8.9	12.8	67.9	1.09	1.6	0.7	2.5	270	167	37	1.1	141	5.4	111	88	1.75	1	2	0	1	9	B	1		2018/10/23	1	1	2	1	1				3.435	2.257	0	100	57.3	39.7	69
144	74	pilot	pilot	2	HCC	NBNC	2018/10/29	2000	304	10.8	5.9	87.3	0.98	2	0.9	3	68	52	21	0.79	142	3.9	112	171	0.02	0	1	0	1	6	A	1		2018/08/30	0	0	0	0	0	13.43	8.7	242	4.512	2.211	15	103	35.3	11.9	34
158	54	pilot	pilot	2	PBC	NBNC	2018/11/12	4000	164	3.4	16.9	60.3	1.16	1.9	1.1	2.4	29	17	17	0.86	124	4.2	97	75	0.09	0	1	0	1	8	B	0	0	2018/09/06	1	1	0	0	1	15.46			3.989	2.728	0	100	75	4.4	6
161	39	pilot	pilot	1	liver fairure、HCC、HBV＋Alc	HBV	2018/11/21	11300	378	12.6	10.4	43.1	1.39	35.3	22.3	2.7	97	70	13	0.59	130	3.5	101	201	1.26	1	2	1	2	12	C	1	2	2018/12/07	1	1		1	1	15.11	31	3370		2.434	31	127	75	0	0
163	78	pilot	pilot	1	HCC、HCV	HCV	2018/11/28	4200	315	9	3.7	60.3	1.16	1.1	0.2	3.4	39	37	36	1.25	135	4.5	107	169	1.56	1	2	1	2	9	B	1	1	2018/11/14	1	1	2	1	1	5.86	11	372	4.922	2.003	19	104	75	0	0
166	65	pilot	pilot	1	HCC、Alc	NBNC	2018/11/29	6200	293	9.8	12.2	62	1.14	1	0.4	3.2	59	33	15	1.07	138	4.1	101	107	0.09	1	2	0	1	8	B	1	2		1	0	0	0	1	5.95	15	806	3.689	1.597	29	226	75	2.3	3
175	83	pilot	pilot	1	HCC、NASH	NBNC	2018/12/05	7100	318	9.1	29.1	62	1.17	0.4	0.1	2.6	87	54	49	2.96	143	4.3	109	60	1.71	0	1	0	1	8	B	1	2	2018/11/20	0	0	0	0	0	1.67	8.2	210	4.944	1.75
181	85	pilot	pilot	2	E.varix、HCV	HCV	2018/11/27	4500	387	12.2	10.6	64.8	1.12	1.6	0.5	2.7	63	52	9	0.66	140	4.3	107	72	0.42	0	1	0	1	8	B	0	0	2018/11/28	1	1	3	1	1				4.425	1.374	41	139	50.8	18	35
191	55	pilot	pilot	1	HCC、HCV＋Alc	HCV	2019/01/17	5200	356	7.6	10.7	83.9	0.99	1.6	0.6	2.9	37	31	10	0.68	137	4.3	103	47	0.58	1	3	0	1	8	B	1	3	2019/01/29	1	1	1	1	1	9.53		224	5.097	2.584	55	210	75	0	0
199	76	pilot	pilot	1	HCC、HBV	HBV	2019/01/24	3800	437	15.4	8.2	41.8	1.42	1.3	0.3	3.9	35	12	12	0.69	139	4.4	103	104	0.09	0	1	0	1	5	A	1	2	2018/12/12	1	1	2	1	1				5.396	2.1
200	81	pilot	pilot	2	liver meta、nasal cavity cancer	non-liver	2019/01/28	5500	377	11.8	21.8	109.7	0.89	0.9	0.1	4.3	22	12	22	0.71	141	4.5	106	46	0.12	0	1	0	1	5	A	0	0		0	0	0	0	0				4.583	1.235
206	42	pilot	pilot	1	liver failure、PBC	NBNC	2019/02/05	11500	377	12.5	13.7	25.1	1.96	31.9	21.8	2.2	97	68	17	1.2	133	2.7	99	56	4.8	1	3	0	1	13	C	0	0	2019/02/08	1	0	0	0	1	6.15	25	10800	2.552	1.444	20	100	75	0	0
89		pilot	pilot	1	normal	non-liver																				0	1	0	1	5	A	0	0		0	0	0	0	0
162	88	pilot	pilot	2	HCC、HBV	HBV	2018/11/27	7200	318	10.6	7.8	104.3	0.91	0.6	0.1	3.8	24	23	25	1.21	140	4.1	105	83	0.27	0	1	0	1	5	A	1	3		0	0	0	0	0	0.99	12	698	4.169	2.716	15	100	17.3	3	17
208	62	validation	pilot	1	HCC、Alc（＋HCV）	NBNC	2019/02/05	3100	449	10.9	8.3	72.5	1.06	1.3	0.2	3.3	29	20	19	0.76	137	4.1	108	222	0.3	1	2	0	1	7	B	1	2	2019/01/15	1	1	1	1	1	9.23	14	504	4.437	2.593	51	134	75	0	0
128	63	pilot	pilot	2	NASH＋PBC	NBNC	2018/10/15	6100	426	13.6	16.3	76.4	1.03	0.5	0.1	4.4	95	85	11	0.63	138	4	102	146	0.24	0	1	0	1	5	A	0	0	2018/10/19	0	0	0	0	0	1.69	12	146	5.091	2.487	0	100	30.4	11.4	38
140	73	pilot	pilot	2	liver abscess、HCV、HCC	HCV	2018/10/03	8800	336	10.2	16.1	76.2	1.05	1.3	0.9	2.7	179	123	31	1.34	129	4.5	93	54	0.02	0	1	0	1	6	A	1			1	1	1	1	0				4.333	2.194	9	102	75	5.9	8
187	57	pilot	pilot	2	HCC、NASH	NBNC	2019/01/04	7700	408	14.4	13.9	45.5	1.35	23.8	14.1	2.6	89	71	10	0.65	131	4.7	94	66	1.22	1	2	0	1	11	C	1	4		1	0	0	0	0	14.72	16	5490	5.685	3.051	21	147	75	0	0
190	79	pilot	pilot	1	E.Varix、Alc	NBNC	2019/01/08	5000	357	12.8	6.1	39.7	1.46	2.2	0.5	2.9	35	23	16	1.01	134	4.9	105	120	0.2	1	2	1	2	11	C	0	0	2019/01/09	1	1	1	1	1	10.23	12	550	4.094	3.431	5	102	75	0	0
194	46	pilot	pilot	1	NASH（clinical trial）	NBNC	2019/01/21	4900	535	16.4	11.3	101.9	0.92	0.7	0.1	4.5	76	128	13	0.91	141	4.1	105	39	0.11	0	1	0	1	5	A	0	0		0	0	0	0	0				4.617	2.346	34	105	40.3	10	25
138	73	pilot	pilot	2	AIH	NBNC	2018/10/18	6000	431	13.1	14.3	58.6	1.17	3.3	2.1	3.5	359	446	14	0.59	139	3.6	106	130	0.72	0	1	0	1	9	C	0	0	2018/12/03	0	0	0	0	0	7.81	14	1020	4.668	2.223	9	100	22.5	6.1	27
203	90	pilot	pilot	1	HCC、HCV	HCV	2019/01/22	4600	309	10.3	10.9	28.2	1.81	1.1	0.1	4	21	14	53	3.11	138	4.5	100	15	0.91	0	1	0	1	5	A	1	2	2019/02/01	1	0	0	0	0				4.932	2.317	0	100	20.6	0.6	3
121	70	pilot	pilot	1	HCC、HBV	HBV	2018/10/10	3500	470	14.5	7.8	97.2	0.93	0.7	0.2	1.8	27	22	36	1.22	135	4.8	97	55	0.09	1	2	0	1	8	B	1		2018/08/24	1	1	2	1	1	1.4	6.6	64	4.855	2.657	15	121	45	5	11
145	43	pilot	pilot	2	Eosinophilic gastroenteritis	non-liver	2018/10/31	5400	492	14.5	34.1	87.3	0.98	0.8	0.5	3	29	27	7	0.44	135	4.6	99	44	1.72	0	1	0	1	6	A	0	0	2018/11/01	0	0	0	0	0				4.335	2.057	41	183	11.6	1	9
153	55	pilot	pilot	2	NASH	NBNC	2018/11/05	4600	476	14.3	27	122.2	0.86	0.5	0.1	4.1	49	63	19	0.68	139	4.4	103	43	0.11	0	1	0	1	5	A	0	0	2018/11/09	0	0	0	0	0	1.09	5.1	28	4.13	1.851
167	70	pilot	pilot	1	HCC、HCV	HCV	2018/11/14	2700	372	11.3	7.6	20.3	2.29	0.7	0.1	4.1	34	28	14	0.76	142	3.9	104	57	0.03	0	1	0	1	5	A	1	2	2018/12/03	1	0	0	0	1	3.04	9.8	180	3.219	2.147	0	100	33.8	8.7	26
177	77	pilot	pilot	1	HCC、Alc	NBNC	2018/12/04	10500	474	13.9	31.9	112.6	0.89	0.9	0.2	4	24	21	15	0.98	136	3.8	100	54	0.91	0	1	0	1	5	A	1	2		0	0	0	0	0	1.53	5.6	59	5.173	1.93	0	100	23.1	5.3	23
204	71	pilot	pilot	1	HCC、Alc	NBNC	2019/01/30	4000	382	14.2	8	78.8	1.04	2.8	0.9	2.6	74	35	11	0.76	136	4.2	102	157	1.02	0	1	0	1	7	B	1	2		0	0	0	0	0				4.074	2.68	22	101	72	5.2	7
114	77	pilot	pilot	1	Diverticular bleeding	non-liver	2018/10/02	5500	398	12.7	15.7	75	1.06	2.3	0.3	3.4	33	12	9	0.88	144	2.1	100	34	0.84	0	1	0	1	6	A	0	0	2018/10/03	0	0	0	0	0				4.778	1.804	0	111	17.3	0	0
214	82	validation	pilot	1	MK、G-SOX→S-1+CDDP+HER	non-liver	2019/02/18	5000	359	9.9	6.2			0.4	0.1	3.4	22	16	14	0.78	143	4.1	108		0.46	1	2	0	1	6	A	0	0	2019/01/10	0	0	0	0	0				4.244	3.297	0	100	36.8	11.8	32
210	57	validation	pilot	1	E.Varix、Alc	NBNC	2019/01/29	2400	464	13.1	6.6	42.6	1.4	0.7	0.1	3.8	32	21	13	1	144	3.9	106	85	0.06	0	1	0	1	6	A	0	0	2019/01/30	1	1	3	1	1					2.523	83	171	35.3	9.1	26
81	71	pilot	pilot	1	HCC、HCV	HCV	2018/08/30	4600	406	12.8	12.1	107	0.9	0.7	0.1	4.4	11	7	20	5.35	141	4.2	101	45	0.19	0	1	0	1	5	A	1	2	2016/04/01	0	0	0	0	0	1.3	5.7	57	4.699	2.409	13	100	47.2	9.7	21
119	75	pilot	pilot	2	liver meta	non-liver	2018/10/09	4500	384	11.8	14.3	87.3	0.98	0.8	0.1	4.5	17	15	14	0.71	142	4.7	105	63	0.01	0	1	0	1	5	A	0	0		0	0	0	0	0	0.71	5.1	34	4.381	2.003	66	233	14.3	3.5	24
77	65	pilot	pilot	2	liver injury、NASH	NBNC	2018/08/27	6400	480	13.8	12.2	79.2	1.02	1.9	0.4	4.4	110	82	11	0.76	141	4.2	104	65	0.18	0	1	0	1	5	A	0	0	2018/08/30	0	0	0	0	0		9.3	172	5.217	2.801	86	171	62.7	21.2	34
94	74	pilot	pilot	2	PK	non-liver	2018/09/13	5100	484	14.7	17	95.1	0.94	8.5	5.5	3.9	178	258	13	0.68	142	4.2	103	44	0.32	0	1	0	1	5	A	1	3	2018/09/25	0	0	0	0	0				4.668	2.429	0	100	20.9	2.8	13
99		pilot	pilot	1	normal	non-liver																				0	1	0	1	5	A	0	0		0	0	0	0	0						0	100	21.3	1.5	7
88		pilot	pilot	1	normal	non-liver																				0	1	0	1	5	A	0	0		0	0	0	0	0						0	100	18	4	22
115	62	pilot	pilot	1	Alc	NBNC	他院data	6100	381	14.2	10.1			2.6		3.7	83	46	14.4	0.76						0	1	0	1	6	A	0	0	2018/10/19	1	0	0	0	1						0	100	57.1	14.3	25
118	69	pilot	pilot	1	HCC、AIH（HBV carrier）	NBNC	2018/10/06	8000	336	12.6	9.6	62	1.14	2	0.4	2.7	53	29	26	1.04	131	5.5	103	71	0.91	0	1	0	1	9	B	1			1	1		1	0	10.11				2.392	28	125	75	0	0
160	64	pilot	pilot	1	HCC、HCV	HCV	2018/11/14	4500	373	14	12.9	72.5	1.06	1	0.3	3.7	74	71	12	0.68	135	4.1	101	71	0.02	0	1	0	1	5	A	1	2	2018/12/07	1	0	0	0	0	10.42	14	735		2.501	0	100	23.1	4.1	18
174	73	pilot	pilot	1	HCC、NASH	NBNC	2018/12/06	3500	447	14.8	15	104.3	0.91	0.6	0.1	4.7	35	45	16	0.81	139	4.3	102	42	0.05	0	1	0	1	5	A	1	2		0	0	0	0	0	0.76	5.3	50	4.215	2.157	46	149	32.2	20.1	62
217	75	validation	pilot	1	HCC、HCV（SVR）	HCV	2019/03/05	5000	442	14.5	15.4	87.3	0.98	0.8	0.1	4.2	21	13	13	0.79	139	4.3	106	57	0.05	0	1	0	1	5	A	1	2		0	0	0	0	0	2.22	5.5	119	2.73	2.23	25	103	60.5	40.7	67
108	65	pilot	pilot	2	Clinical trial、NASH	NBNC	2018/10/03	4100	561	16.1	11.7	80.7	1.01	1.2	0.2	4.4	61	52	17	0.75	139	4.2	102	29	0.06	0	1	0	1	5	A	0	0	2018/09/19	0	0	0	0	0	1.65	5.9	130			11	178	75	0	0
126	59	pilot	pilot	2	AIH-PBC	NBNC	2018/10/02	2800	395	12.4	21.4	89.1	0.97	1.2	0.4	4.3	348	353	10	0.53	143	4.2	107	64	0.09	0	1	0	1	5	A	0	0	2018/08/27	0	0	0	0	0	4.6	8.8	130	3.546	2.034	32	194	6.8	1.7	25
148	65	pilot	pilot	2	AIH（F3A1）	NBNC	2018/10/29	4900	469	14.8	20.8	122.2	0.86	0.8	0.1	4.6	81	85	13	0.82	142	4.5	108	44	0.01	0	1	0	1	5	A	0	0	2018/11/09	0	0	0	0	0	1.56	5.4	78	5.371	1.837
157	86	pilot	pilot	1	HCC、unknown	NBNC	2018/11/15	6200	375	11.7	14	87.3	0.98	0.7	0.2	3.2	21	14	23	1.06	141	4.6	108	84	0.58	0	1	0	1	6	A	1	2	2017/08/01	0	0	0	0	1	1.14	7.1	136	4.897	2.184	14	125	57.1	6.1	11
183	82	pilot	pilot	1	LC、HCV	HCV	2018/12/25	6000	370	10.1	12.9	63.9	1.12	0.7	0.3	2.6	54	32	16	0.68	138	3.8	103	45	0.16	1	2	0	1	9	B	1	1	2019/01/04	0	0	0	0	0	13.66		588	2.689	2.258	31	110	42.8	19.2	45
205	50	pilot	pilot	1	HCC、HBV	HBV	2019/02/05	6600	385	12.6	10.8	122.2	0.86	0.5	0.1	2.6	23	29	16	1.15	139	4	104		0.06	0	1	0	1	6	A	1	1	2019/02/12	1	0	0	0	0				3.465	2.324	0	100	26.6	6.4	24
91	85	pilot	pilot	1	HCC、NASH	NBNC	2018/09/19	6300	415	13.4	14.5	87.3	0.93	0.7	0.1	3.8	48	54	21	0.97	142	4	112	61	0.16	0	1	0	1	5	A	1	2	2018/09/07	0	0	0	0	0	0.9	5.9	61	4.476	2.285	0	100	17.8	2.7	15
97		pilot	pilot	1	normal	non-liver																				0	1	0	1	5	A	0	0		0	0	0	0	0						87	316	12.8	2	16
124	74	pilot	pilot	1	HCC、HCV	HCV	2018/10/09	7700	372	12.1	16.2	93	0.96	0.4	0.1	3.6	34	31	21	0.65	140	4.2	107	78	0.02	0	1	0	1	5	A	1		2018/10/12	0	0	0	0	1	0.63	6.1	90	2.394	2.245	73	100	21.6	6.7	31
179	81	pilot	pilot	1	HCC、NASH	NBNC	2018/12/19	6200	338	11.2	16.4	107	0.9	0.5	0.1	3.5	34	38	47	3.75	134	4.7	100	26	0.19	0	1	0	1	5	A	1	3		0	0	0	0	0	1.74	6.8	131	4.374	2.418	40	107	23.4	7.9	34
93	74	pilot	pilot	1	HCC、HCV	HCV	2018/09/11	4900	372	11.6	11.9	95.1	0.94	0.7	0.1	4.6	56	34	27	1.24	141	4.6	105	87	0.05	0	1	0	1	5	A	1	4	2018/07/20	1	1	1	1	0	1.12	6.1	105	4.691	2.347	25	103	63.9	14.3	22
112	62	pilot	pilot	1	AIH	NBNC	2018/10/01	7600	535	16.6	18.3	97.2	0.93	1.9	0.8	3.6	235	457	15	0.88	135	4.2	102	91	0.43	0	1	0	1	5	A	0	0	2018/10/05	0	0	0	0	0	4.42	11	155	4.684	2.211	39	113	31.3	14.9	48
132		pilot	pilot	1	normal	non-liver																				0	1	0	1	5	A	0	0		0	0	0	0	0					2.497	2	100	33.3	6.7	20
169	74	pilot	pilot	2	HCC、HBV	HBV	2018/11/19	4700	369	11.7	11.9	115.6	0.88	0.8	0.1	4	23	15	15	0.51	141	4	109	108	0.08	0	1	0	1	5	A	1	3	2018/12/04	0	0	0	0	0	1.8			3.727	2.196	95	194	26.3	0	0
182	63	pilot	pilot	1	MK（ESD）、Alc	non-liver	2018/12/12	3800	378	12.5	17.1	104.8	0.94	0.8	0.1	4.5	56	71	13	0.8	142	4	107	40	0.03	0	1	0	1	5	A	0	0	2018/10/24	0	0	0	0	0					1.613	174	178	4.4	6.4	145
211	65	validation	pilot	1	HCC、HBV	HBV	2019/02/13	5300	518	17.3	9.4	91	0.96	1.5	0.2	5	22	26	14	0.73	141	4.3	105	41	0.07	0	1	0	1	5	A	1	2		0	0	0	0	0	0.66	4.9	38	4.69	2.537	43	144	75	25.3	34
164	68	pilot	pilot	2	PBC	NBNC	2018/10/26	11000	380	11.1	24.6	91	0.96	0.8	0.2	4.4	25	12	11	0.45	142	4.5	106	38	0.1	0	1	0	1	5	A	0	0	2018/11/28	0	0	0	0	0				4.246
147	70	pilot	pilot	1	E. Varix、EK	NBNC	2018/10/31	4200	461	14.8	24.2	129.2	0.84	0.8	0.1	4.2	17	14	15	0.65	136	4	101	65	0.06	0	1	0	1	5	A	0	0	2018/09/13	1	1	2	1	0		0.68		5	2.143
123	72	pilot	pilot	2	liver injury、NASH	NBNC	2018/10/05	6100	502	14.8	15.4	103.3	0.92	1.2	0.1	4.9	28	29	14	0.51	143	3.9	107	66	0.4	0	1	0	1	5	A	0	0	2018/10/12	0	0	0	0	0	0.33	4.1	22		1.897	0	172	32.4	0	0
139	80	pilot	pilot	1	HCC、NASH、DM	NBNC	2018/10/23	4100	427	13.7	19	112.6	0.89	1.4	0.7	4.2	36	21	22	0.85	138	4.8	105	62	0.06	0	1	0	1	5	A	1		2018/06/06	0	0	0	0	0	1.25	6.3	224	4.59	1.953	22	179	26.6	7.4	28
156	66	pilot	pilot	1	LC、ascitis、HBV＋HCV（SVR）	HBV	2018/11/06	5100	340	10.4	17.5	79.2	1.02	0.6	0.1	3.2	23	11	27	1.45	136	4.1	101	49	1.87	1	3	0	1	8	B	1	4	2018/10/23	1	1	2	1	0	2.97	7.9	219		3.258	0	100	53.2	15.5	29
186	64	pilot	pilot	2	HCC、HCV	HCV	2019/01/08	4600	450	15.6	13.6	93	0.96	0.9	0.1	4.3	59	56	14	0.91	140	4.5	105	56	0.07	0	1	0	1	5	A	1	2	2019/01/18	1	0	0	0	0	1.72			4.075	2.601	47	137	37.4	37.5	100
196	87	pilot	pilot	1	E.Varix、Alc	NBNC	2019/01/16	2800	315	11.2	7	79.2	1.02	0.8	0.1	3.4	25	16	16	1.01	138	4.3	105	64	0.16	0	1	0	1	6	A	0	0	2019/01/18	1	1	2	1	1	3.32	9.4	305	3.018	2.913	0	100	37.5	6.6	18
207	61	pilot	pilot	2	NASH	NBNC	2019/02/08	3500	423	11.7	10.4	50.9	1.27	1.6	0.5	3.1	42	22	6	0.43	143	3.7	113	112	0.14	0	1	0	1	7	B	0	0	2019/02/15	0	0	0	0	0	7.83	9.4	574	5.51	2.344	44	160	48.9	25	51
101	38	pilot	pilot	1	DILI（Acetaminophen）	NBNC	2018/09/26	5400	501	15.8	17.7	39	1.47	1	0.2	4.3	5994	4775	10	0.72	137	3.7	104	104	0.66	0	1	0	1	5	A	0	0		0	0	0	0	0	0.49	6.8	134	2.322	2.414	20	146	20.5	9.9	48
176	75	pilot	pilot	1	HCC、HBV	HBV	2018/12/14	5000	238	8.3	11.8	63.7	1.16	1.3	0.4	2	39	18	20	0.86	134	4.9	103	68	4.89	1	2	0	1	9	B	1	3	2014/01/14	1	1	2	1	1	6.33	10	1870	4.595	1.453	38	109	75	0	0
193	79	pilot	pilot	1	liver abscess	non-liver	2019/01/16	11800	404	13.4	18.3	52.2	1.25	2.1	0.8	2.8	76	111	22	0.99	138	3.5	98	58	21.01	0	1	0	1	8	B	0	0	2019/01/25	0	0	0	0	0	0.99	14	143	5.309	2.357
83	65	pilot	pilot	1	HCC、HCV	HCV	2018/09/05	6100	465	15.5	13.9	122.2	0.86	1.1	0.2	4.3	25	16	14	0.65	140	4.4	103	80	0.02	0	1	0	1	5	A	1	2		0	0	0	0	0	0.8	9	48	4.28	2.399	0	100	26.3	2.9	11
95	45	pilot	pilot	2	DILI（minomysin）	NBNC	2018/09/26	3600	453	13.8	46.3	125.8	0.85	0.5	0.1	3.7	119	273	7	0.52	138	4	103	59	0.11	0	1	0	1	5	A	0	0		0	0	0	0	0	2.16	5.2	25	4.431	1.93	3	100	19.8	4.2	21
105		pilot	pilot	1	normal	non-liver																				0	1	0	1	5	A	0	0		0	0	0	0	0						75	148	61.5	31.3	51
106		pilot	pilot	1	normal	non-liver																				0	1	0	1	5	A	0	0		0	0	0	0	0						0	100	16.6	3.1	19
87		pilot	pilot	1	normal	non-liver																				0	1	0	1	5	A	0	0		0	0	0	0	0						0	100	16.7	3.9	23
201	46	pilot	pilot	1	liver failure、Alc	NBNC	2019/01/25	6300	365	11.3	21.7	65.8	1.11	1.5	0.6	2.5	41	32	60	1.75	123	4	98	26	6.05	0	1	0	1	7	B	0	0	2018/12/26	1	1	1	1	1					1.856
173	71	pilot	pilot	1	HCC、HBV	HBV	2018/12/04	3100	317	9.9	6.8	65.5	1.14	1.6	0.3	3.4	57	29	16	0.69	140	3.8	106	60	1.27	0	1	0	1	7	B	1	2	2018/08/29	1	1	2	1	1	4.72				2.636	0	124	75	0	0
131		pilot	pilot	1	normal	non-liver																				0	1	0	1	5	A	0	0		0	0	0	0	0					1.956	42	137	12	3.1	26
197	69	pilot	pilot	1	HCC、Alc	NBNC	2019/01/23	3800	403	15	10.3	115.6	0.88	0.7	0.1	4.3	32	28	10	0.76	139	3.6	102	50	0.02	0	1	0	1	5	A	1	2	2019/02/01	0	0	0	0	0				4.718	2.411
165	47	pilot	pilot	2	PBC	NBNC	2018/11/26	5700	380	11.1	29.6	101.1	0.93	0.6	0.1	3.6	70	67	13	0.62	141	4.5	107	58	0.15	0	1	0	1	5	A	0	0	2018/11/30	0	0	0	0	0	0.73	5.7	34	4.246	2.041	44	122	25.4	4.8	19
215	74	validation	pilot	1	HCC、HCV	HCV	2019/02/27	5400	455	14.4	12.5	76.4	1.03	0.8	0.1	4.4	58	47	15	0.86	141	3.9	105	66	0.07	0	1	0	1	5	A	1	3	2017/03/21	1	0	0	0	1	1.88	6.9	190	4.531	2.32
141	53	pilot	pilot	2	Liver injury、PBC	NBNC	2018/10/26	5200	426	12.6	17.9	93	0.96	1.3	0.7	3.6	41	71	9	0.59	141	4.2	106	88	2.28	0	1	0	1	5	A	0	0	2018/10/29	0	0	0	0	0				3.67	2.158	22	101	11.2	10.5	94
209	74	validation	pilot	1	HCC、HCV（＋Alc）	HCV	2019/02/13	7200	404	12.4	20.5	97.2	0.93	0.5	0.1	3.4	44	48	40	3.35	142	5.2	107	34	0.2	0	1	0	1	6	A	1	3		0	0	0	0	0	2.77	8.5	84	4.42	2.329	0	100	26.3	4.8	18
172	49	pilot	pilot	2	Bile duct expansion	non-liver	2018/12/05	7400	398	12.3	35.5	103.3	0.92	0.3	0.1	3.9	23	25	17	0.68	140	4.3	105	112	0.25	0	1	0	1	5	A	0	0	2018/12/07	0	0	0	0	0	1.32	4.8	31	3.562	2.401	8	108	13.1	0.3	2
98	69	pilot	pilot	2	Colon adenoma	non-liver	2018/09/21	7500	494	14.3	44.4	118.8	0.87	0.8	0.1	4.3	17	18	11	0.61	143	4	105		0.01	0	1	0	1	5	A	0	0		0	0	0	0	0				4.869	2.069	45	150	26	7.1	27
154	67	pilot	pilot	2	AIH	NBNC	2018/10/29	3900	416	12.7	14.7	85.6	0.98	0.7	0.1	4.2	74	99	11	0.68	141	4.3	107	38	0.03	0	1	0	1	5	A	0	0		0	0	0	0	0	0.81	6	65	2.688	1.545	109	205	33.8	9.8	29
171	81	pilot	pilot	2	NASH	NBNC	2018/12/03	7700	471	14.3	17.3	73.8	1.07	1	0.2	4.1	52	48	15	0.72	144	4	101		0.22	0	1	0	1	5	A	0	0	2018/11/13	1	0	0	0	0		10	150	3.543	2.54	15	105	75	2.3	3
185	50	pilot	pilot	1	NASH	NBNC	2019/01/07	4000	513	14.8	22.1	133.7	0.84	0.5	0.1	4.8	29	36	15	1.01	138	3.9	102	23	0.02	0	1	0	1	5	A	0	0		0	0	0	0	0				4.322	2.409	43	130	29.4	10.5	36
198	73	pilot	pilot	1	HCC、HCV	HCV	2019/01/16	6000	431	12.8	29.1	97.2	0.93	0.3	0.1	4.4	15	11	19	1.28	142	4.7	106	29	0.2	0	1	0	1	5	A	1	3		0	0	0	0	0	1.04	4.3	50	5.003	2.146	13	106	12	1.1	9
85	67	pilot	pilot	1	HCC、Alc（＋HBV）	NBNC	2018/09/18	2800	376	13.1	10.5	95.1	0.94	0.9	0.2	3.6	51	34	17	0.85	141	3.6	108	83	0.02	0	1	0	1	5	A	1	1	2018/10/5.	0	0	0	0	0	2.24	9.1	275	4.065	2.288	10	100	50.6	24.3	48
136	54	pilot	pilot	1	acute liver failure、DILI	NBNC	2018/11/05	6400	364	11.9	15.4	101.1	0.93	27.3	18.4	2.9	44	32	8	0.86	136	3.5	103	55	0.1	0	1	0	1	7	B	0	0		0	0	0	0	0				4.198	2.074	0	100	3.5	1.8	51
82	69	pilot	pilot	1	HCC、HCV	HCV	2018/09/04	6500	502	15.4	18.1	113.9	0.88	0.8	0.1	4.3	23	20	12	0.68	139	4.3	104	73	0.01	0	1	0	1	5	A	1	2		0	0	0	0	0	0.45	5	25	4.947	2.676	0	100	20.6	5.1	25
80	70	pilot	pilot	2	PBC	NBNC	2018/09/03	4200	455	14.2	26.2	108.5	0.89	0.9	0.1	4	45	61	12	1.03	142	4.2	108	54	0.33	0	1	0	1	5	A	0	0	2018/09/10	0	0	0	0	0	0.98	4.9	38	4.17	2.584	0	100	11.1	3.8	34
96		pilot	pilot	1	normal	non-liver																				0	1	0	1	5	A	0	0		0	0	0	0	0
216	83	validation	pilot	1	HCC、Alc	NBNC	2019/02/28	45000	342	10.8	28.4	66.8	1.1	0.6	0.2	2.5	21	16	19	1.08	141	3.5	102	50	11.39	1	3	0	1	10	C	1	4	2019/03/11	0	0	0	0	1	1.61	7.1	64		2.05
107		pilot	pilot	1	normal	non-liver																				0	1	0	1	5	A	0	0		0	0	0	0	0						6	129	57.7	25	43
192	76	pilot	pilot	1	HCC、HBV	HBV	2019/01/15	5300	452	14.9	10.2	49.7	1.28	0.9	0.1	3.8	39	14	23	1.19	138	4.2	105	35	0.98	0	1	0	1	6	A	1	2	2017/10/23	0	0	0	0	0	0.93	6.5	145	4.54	2.302	0	100	46.4	5.8	13
195	84	pilot	pilot	1	HCC、	NBNC	2019/01/17	6100	463	13.7	18	83.9	0.99	0.7	0.1	3.6	48	30	14	0.94	134	4.4	102	38	0.36	0	1	0	1	5	A	0	0	2017/04/20	0	0	0	0	0	1.17		222		2.135	0	100	17.3	3.1	18
159	71	pilot	pilot	1	HCC、HCV	HCV	2018/11/20	2900	437	12.5	10.6	91	0.96	0.7	0.1	3.3	72	73	17	0.8	142	4.4	107	104	0.01	0	1	0	1	6	A	1	3		0	0	0	0	0	9.12	10	281	3.466	1.43	0	100	33.8	7.2	21
90		pilot	pilot	1	normal	non-liver																				0	1	0	1	5	A	0	0		0	0	0	0	0						53	231	32	5.3	17
188	81	pilot	pilot	2	acute liver failure、AIH	NBNC	2019/01/11	4600	265	9	10.5	42.3	1.46	14.8	9.8	2.6	722	470	32	1.31	141	4	110	72	2.37	1	3	0	1	12	C	0	0	2019/02/01	0	0	0	0	0	11			4.125	1.48
189	64	pilot	pilot	2	HCC、NASH	NBNC	2019/01/10	5000	452	15.3	14.2	138	0.83	1	0.1	3.7	30	24	20	0.73	141	4	104	56	0.39	0	1	0	1	5	A	1	3	2018/06/08	0	0	0	0	0	0.9	5.1	74	4.345	2.506	0	100	21.3	1.7	8
86		pilot	pilot	1	normal	non-liver																				0	1	0	1	5	A	0	0		0	0	0	0	0						53	121	10.3	1.5	15
143	90	pilot	pilot	1	HCC	NBNC	2018/10/30	5300	336	11	22	104.3	0.91	0.6	0.1	3.6	29	26	15	0.93	138	4.2	103	53	0.47	0	1	0	1	5	A	1		2018/11/07	0	0	0	0	0	1.02	5.9	172	4.755	1.899	0	136	34.3	0	0
213	66	validation	pilot	1	HCC、Alc	NBNC	2019/02/18	3700	509	16.9	13.7	70.1	1.07	3	0.6	3.5	39	27	10	0.74	140	4.5	105	70	0.12	0	1	0	1	7	B	1	3	2016/11/07	0	0	0	0	1	3.61	7.8	312		2.503
100	67	pilot	pilot	2	Diverticulitis	non-liver	2018/09/21	6300	407	9.9	40.9	80.7	1.01	0.6	0.1	2.3	21	10	9	0.65	141	3.1	106		2.66	0	1	0	1	5	A	0	0	2017/12/22	0	0	0	0	0				5.08	2.087
102		pilot	pilot	1	normal	non-liver																				0	1	0	1	5	A	0	0		0	0	0	0	0						48	130	23.1	5.4	23
180	71	pilot	pilot	1	HCC、HCV	HCV	2018/12/11	6400	447	14.1	19.9	70.1	1.07	1.7	0.5	3.6	120	89	8	0.75	137	4.1	105	87	0.53	0	1	0	1	5	A	1	2	2019/01/30	0	0	0	0	0	9.38			4.727	2.397	20	100	75	4.4	6
212	74	validation	pilot	1	HCC、HCV（SVR）	HCV	2019/02/19	4400	413	13.9	16.9	99.5	0.93	0.7	0.1	4.3	55	46	9	0.8	141	3.9	108	42	0.11	0	1	0	1	5	A	1	2		0	0	0	0	0	2.21	5.9	77	3.323	2.266	46	151	41.9	11.5	27
133	80	pilot	pilot	1	Gastric Adenoma、HCV、NASH	HCV	2018/10/10	5300	444	13.4	15.1	83.9	0.99	0.9	0.2	4	26	29	14	1.03	142	4.2	108	64	0.15	0	1	0	1	5	A	0	0	2018/09/10	0	0	0	0	0	0.96	4.6	57	5.183	2.186	17	100	49.6	7	14
127	71	pilot	pilot	1	CCC	non-liver	2018/10/02	7900	489	14.6	26.8	107	0.9	1.1	0.2	4.4	62	93	19	1.27	133	4.7	101	78	0.14	0	1	0	1	5	A	0	0	2018/10/18	0	0	0	0	0	1.45	4.5	42	4.241	1.795
137	58	pilot	pilot	1	HCC、HBV	HBV	2018/10/16	5400	452	14.6	18.3	104.3	0.91	1.1	0.1	4.3	26	32	10	0.85	135	4.1	101	48	0.03	0	1	0	1	5	A	1		2018/07/31	0	0	0	0	0	0.61	5.4	33	4.945	2.231	57	136	72	2.3	3
103		pilot	pilot	1	normal	non-liver																				0	1	0	1	5	A	0	0		0	0	0	0	0						26	217	70.7	4.3	6
116	49	pilot	pilot	2	liver injury、PBC	NBNC	2018/10/01	6400	408	12.6	26	97.2	0.93	0.4	0.1	4.2	43	36	16	0.62	140	4	105	60	0.08	0	1	0	1	5	A	0	0		0	0	0	0	0	3.45	6.7	56	4.546	2.21	33	178	11	0.8	7
[truncated: 43 more columns]
