# Supplementary material for: Development of a method for measuring spleen stiffness by transient elastography using a new device and ultrasound-fusion method
Source: PLoS One. 2021 Feb 4;16(2):e0246315. doi: 10.1371/journal.pone.0246315 (PMC7861355; doi:10.1371/journal.pone.0246315)
Supplement: S2 File — (XLSX) [file pone.0246315.s004.xlsx]

## Sheet: Sheet1
No.	Age	group	group2	Male：1、Female：2	etiology	etiology2	Labo data	WBC	RBC	Hb	Plt	PT	PT-INR	T.Bil	D.Bil	Alb	AST	ALT	BUN	Cre	Na	K	Cl	NH3	CRP	ascites（no=0、yes=1）	ascites（Child-pugh score）	encephalopathy（no=0、yes=1）	encephalopathy（Child-Pugh score）	Child-Pugh score	Child-Pugh grade	HCC（no=0、yes=1）	HCC stage	EGD	varices（no=0、yes=1）	varices treatment（no=0、yes=1）	no=0、EVL=1、EIS=2、EIS+APC=3、BRTO=4	RC0orF1 =0、RC1orF2< =1	PHG（no=0、yes=1）	M2BPGi	Type Ⅳ collagen S	hyaluronic acid	spleen RTE	spleen SWE	CAP(dB/m)、IQR	CAP(dB/m)、Median	SSM	E（kPa）、IQR	E（kPa）、IQR/med.
220	58	validation	validation	1	HCC、HCV（SVR）	HCV	2019/03/11	6100	457	14.8	21.5	115.6	0.88	0.3	0.1	4.5	15	18	20	0.8	141	4.3	106	88	0.01	0	1	0	1	5	A	1	2		0	0	0	0	0	0.53	4.5	9	5.983
223	81	validation	validation	2	PBC	NBNC	2018/12/14	5000	441	14.2	16.6	105.7	0.91	1	0.1	4.2	38	36	13	0.57	142	4.2	105	53	0.1	0	1	0	1	5	A	0	0	2019/04/10	0	0	0	0	0				5.583	2.186
232	77	validation	validation	2	Liver angiomyolipoma	NBNC	2019/04/02	3600	349	8.6	28.7	89.1	0.97	1.5	0.2	4.1	18	10	20	1.07	141	4.2	107	19	0.03	0	1	0	1	5	A	0	0		0	0	0	0	0	0.93				1.901
247	60	validation	validation	2	NASH	NBNC	2019/04/15	3400	463	15.2	12.1	107.5	0.91	0.8	0.1	4.8	82	115	11	0.62	143	4.4	104	25	0.04	0	1	0	1	5	A	0	0		0	0	0	0	0	2.25	6.4	68		2.57
276	72	validation	validation	1	HCC、Alc＋HCV	HCV	2019/05/22	9600	328	11.7	23.8	134.3	0.83	0.5	0.2	3.9	142	56	10	0.7	141	3.2	106	53	0.16	0	1	0	1	5	A	1	3							0.92	8.7	123
282	82	validation	validation	2	HCC、HBV	HBV	2019/05/28	3700	400	12.9	19.3	109.9	0.9	0.9	0.1	4.4	48	19	17	0.75	144	3.9	108	26	0.02	0	1	0	1	5	A	1	2	2019/04/05	0	0	0	0	0	0.84			4.342	2.448
233	73	validation	validation	1	HCC、Alc	NBNC	2019/04/02	6300	335	10.2	19.9	89.1	0.97	0.4	0.1	2.8	34	35	45	2.69	139	6	115	57	0.51	0	1	0	1	7	B	1	3	2019/03/13	1	0	0	0	1	4.61			3.152	2.53	0	100	42.7	31.6	74
240	43	validation	validation	1	Liver failure after Kasai surgery for congenital biliary atresia	NBNC	2019/04/01	18900	315	11.4	12.6	31.7	1.67	31.6	20.8	2.6	137	105	10	0.6	136	2.9	97	127	8.71	1	3	0	1	13	C	0	0	2019/01/30	1	0	0	0	1	11.09	19	686	3.737	2.43	25	129	73.5	17.4	24
251	38	validation	validation	1	liver failure、Alc	NBNC	2019/04/23	1600	225	8.5	3.4	26.2	2.04	7.5	4	1.6	32	14	8	0.39	131	3.2	101	103	0.74	1	3	1	2	14	C	0	0	2019/03/08	1	1	1	1	1	20	16	1870	3.815	3.402	35	126	75	0	0
277	70	validation	validation	2	AIH、ascites	NBNC	2019/05/17	17600	359	7.9	11.4	60.5	1.2	1.6	0.6	3	22	16	19	0.79	128	2.5	89	33	3.81	1	3	0	1	9	B	0	0	2019/05/22	0	1	2	1	0	5.88	15	1140	4.19	1.203
284	67	validation	validation	2	NASH、DM	NBNC	2019/05/22	6200	469	13.7	17.1	109.9	0.9	0.6	0.1	4.6	54	65	11	0.45	140	4.2	101		0.09	0	1	0	1	5	A	0	0	2019/05/27	0	0	0	0	1	0.9	7.1	41	3.462	2.487
285	74	validation	validation	1	EV、MK、HBV	HBV	2019/05/23	3300	362	8.8	4.3	58.9	1.22	0.6	0.1	3.4	46	36	19	0.9	138	4.2	106	35	0.05	0	1	0	1	7	B	0	0	2019/05/30	1	1	2	1	0	6.51	13	634	3.446	2.995	6	100	75	0	0
289	64	validation	validation	1	HCV、DAA	HCV	2019/06/04	4200	403	13.5	14.3	76.8	1.06	0.8	0.2	3.7	88	83	13	0.64	137	4.2	105	63	0.03	0	1	0	1	5	A	1	2	2019/06/10	1	0	0	0	1	10.52	12	797	5.234	3.106
218	80	validation	validation	2	LC deconpe、PBC	NBNC	2019/02/04	2700	370	8.5	4.3	57.4	1.22	1.7	0.5	2.7	23	14	20	0.72	134	4.3	103	59	1.93	1	3	0	1	10	C	0	0	2019/02/13	1	1	1	1	1	16.87			3.783	3.053	76	100	70.6	2.9	4
252	59	validation	validation	1	HCC、HBV	HBV	2019/04/18	4700	437	12.9	15.7	89.6	98	1.5	0.2	3.9	33	18	12	0.79	138	3.4	102	56	0.09	0	1	0	1	5	A	1	4	2018/07/31	0	0	0	0	1	1.07	8.8	116	3.196	2.032
255	74	validation	validation	2	LC、HCV、DAA	HCV	2019/04/24	2800	341	12	4.4	62.8	1.18	1.8	0.8	2	88	35	23	0.93	136	3.7	102	70	0.19	1	3	0	1	10	C	0	0	2018/12/19	1	0	0	0	1				5.37	2.217	0	100	58.2	5.7	10
219	37	validation	validation	1	Liver failure、Alc	NBNC	2019/02/08	13300	256	9.3	4.5	20.4	2.28	9	4.7	1.5	30	15	14	0.71	121	4.5	94	30	2.07	1	3	0	1	13	C	0	0	2019/03/08	1	1	1	1	1	20	17	1430	6.835	2.365	24	141	75	0	0
253	72	validation	validation	1	Gastric varices、Alc	NBNC	2019/04/24	3900	457	15	6.9	69.1	1.12	1	0.3	3.5	34	24	8	0.66	133	4.1	96	123	0.14	0	1	0	1	7	B	1	3	2019/01/18	1	1	4	1	1	4.85	11	388	4.544	2.295	27	121	63.9	15.6	24
260	70	validation	validation	1	HCC、Alc	NBNC	2019/04/24	5500	278	10	8.6	72.2	1.09	1.4	0.3	2	25	21	42	1.44	136	4.5	110	106	0.69	1	2	1	3	10	C	1	2	2018/06/22	1	0	0	0	1	4.85	9.5	216	4.597	2.672	0	100	45	26.4	59
225	75	validation	validation	1	HCC、HCV	HCV	2019/03/19	6700	482	15.4	12	87.3	0.98	1.1	0.2	3.8	30	25	11	0.84	138	3.8	104	52	0.18	0	1	0	1	5	A	1	3	2019/04/09	0	0	0	0	1	2.49	10	260	3.928	2.1
272	75	validation	validation	1	HCC、HCV＋Alc＋DM	HCV	2019/05/17	8600	374	11.3	18.2	70.1	1.11	0.5	0.1	3.4	29	40	42	3.18	140	4.4	111	45	0.67	0	1	0	1	6	A	1	3	2019/05/24	0	0	0	0	0	2.21	6.4	42	3.374	2.158	21	100	28	9.3	33
287	39	validation	validation	1	NASH	NBNC	2019/06/03	9000	585	16.5	28.1	127.3	0.85	0.6	0.1	4.5	57	115	10	0.69	137	4.2	103	62	0.35	0	1	0	1	5	A	0	0	2019/06/07	0	0	0	0	0	0.35	6.1	13	3.396	2.073
221	57	validation	validation	1	DM	non-liver	2019/02/28	7600	449	14.2	27.5	138	0.83	0.6	0.1	4.1	29	35	21	1.44	139	5	107		1.28	0	1	0	1	5	A	0	0	2019/03/08	0	0	0	0	0	1.32	5.4	20		2.191
226	71	validation	validation	1	HCC、HCV（SVR）	HCV	2019/03/20	5000	485	16.9	18.4	87.3	0.98	0.6	0.1	4.4	48	46	22	1.13	143	4.2	108	41	0.08	0	1	0	1	5	A	1	3	2019/04/05	1	0	0	1	1	0.69	6.2	198	3.524	2.769	22	184	75	2.3	3
227	78	validation	validation	1	LC deconpe、ascitis、Alc	NBNC	2019/03/26	3300	338	9	4.3	39.7	1.46	1.9	0.7	2.8	33	20	24	1.14	136	4.2	107	48	1.04	1	3	0	1	11	C	0	0	2019/03/28	1	1	3	1	1	5.8		591	2.066	4.037	27	112	75	0	0
268	72	validation	validation	1	HCC、HCV（SVR）	HCV	2019/05/14	4300	418	12.9	17.3	116.3	0.89	0.7	0.1	4.1	15	13	35	6.61	138	4.3	98	15	0.49	0	1	0	1	5	A	1	3	2019/05/17	0	0	0	0	1	1.68	6	45	2.308	2.132	13	100	24.5	5	20
265	70	validation	validation	1	HCC、NASH？	NBNC	2019/05/09	4600	463	14.1	12.8	109.9	0.9	0.8	0.1	4.4	18	23	18	0.68	142	4.2	106	48	0.08	0	1	0	1	5	A	1	2	2016/04/15	0	0	0	0	1	0.83	4.3	121	3.46	2.129
293	87	validation	validation	2	HCC、HCV	HCV	2019/06/10	4600	438	13.8	12.2	102.9	0.92	0.6	0.2	4.1	19	15	13	0.66	141	3.9	106	30	0.01	0	1	0	1	5	A	1	2	2019/06/17	1	0	0	0	0	2.41	6.1	246	3.166	2.26	15	101	24.5	5.5	22
294	68	validation	validation	1	HCC、Alc	NBNC	2019/06/13	5500	330	10.7	18.9	78	1.05	0.9	0.2	3.6	66	51	18	0.85	142	4.3	109	62	0.13	0	1	0	1	5	A	1	3		1	0	0	0	1	2.71	9.6	259	2.632	1.846	43	146	39.7	35.9	90
234	90	validation	validation	1	HCC、Alc	NBNC	2019/04/01	3500	387	13.1	10.8	99.5	0.93	0.9	0.2	3.9	22	19	16	0.82	142	4	105	34	0.36	0	1	0	1	5	A	1	3	2019/03/06	0	0	0	0	1	0.93		120	3.122	1.511
235	71	validation	validation	2	HCV、AIH	HCV	2019/04/05	4200	391	12.2	14.1	93	0.97	0.9	0.2	4	358	575	18	0.5	139	4	106	42	0.03	0	1	0	1	5	A	0	0	2019/04/08	0	0	0	0	0	7.96	11	365	3.814	2.277	15	100	21.3	24.4	115
224	67	validation	validation	2	irAE	non-liver	2019/03/13	7700	383	11.7	13.9	71.3	1.07	0.7	０．３２．７	2.7	486	235	14	0.79	142	3.3	107	41	0.84	0	1	0	1	7	B	0	0	2019/03/25	0	0	0	0	0	1.31	9.7	402	4.05	1.789	82	136	20.5	13.8	67
239	59	validation	validation	1	Colon adenoma	non-liver	2019/04/01	4400	423	11.6	9.8	19.5	2.35	2.2		4	37	20	12	1.02	142	3	104		0.29	0	1	0	1	5	A	0	0		0	0	0	0	0				3.124	2.063
262	70	validation	validation	1	HCC、HCV（SVR）	HCV	2019/04/24	34500	388	11.6	15.9	54.7	1.27	0.4	0.1	2.9	14	14	19	0.87	140	3.1	103	33	4.49	0	1	0	1	7	B	1	4	2019/04/16	0	0	0	0	0	1.02	6.7	94	4.992	1.763
257	75	validation	validation	2	Hypothyroidism	non-liver	2018/11/28	3700	397	12.7	19.7	68.4	1.11	1		4	19	15						54	0.07	0	1	0	1	5	A	0	0		0	0	0	0	0				4.536	1.883
279		validation	validation	1	normal	non-liver																				0	1	0	1	5	A	0	0		0			0					2.523	1.979
280	75	validation	validation	2	LC、HCV、エプクルーサ	HCV	2019/05/27	3700	367	12.6	6.1	71.1	1.1	1.1	0.4	3.2	101	71	18	0.54	141	4.6	106	89	0.1	1	2	0	1	6	A	0	0	2019/05/16	0	0	0	0	1						35	116	75	21.8	29
298	60	validation	validation	1	CCC、Alc	NBNC	2019/06/17	5200	433	15.4	11.3	82	1.02	0.8	0.2	4.2	52	61	11	0.73	141	4.4	105	36	0.06	0	1	0	1	5	A	1	2							2.98	14	206	4.424	2.584	0	100	66.5	21.6	32
269	76	validation	validation	2	HCC、NASH	NBNC	2019/05/15	4300	378	12.3	9	98.7	0.94	0.7	0.1	4	28	17	17	0.7	140	4.7	105	23	0.2	0	1	0	1	5	A	1	2	2018/08/15	1	1	4	1	1	3.3	5.5	359	2.833	2.193	70	133	46.8	12.7	27
258	68	validation	validation	2	LST-G	non-liver	2019/04/17	5500	430	13.1	23.4	91.2	0.98	1	0.1	4.6	20	17	11	0.46	143	4.2	107		0.13	0	1	0	1	5	A	0	0		0	0	0	0	0	0.83	5.3	126	3.168	1.92
291	66	validation	validation	1	HCC、HCV	HCV	2019/06/11	5200	434	14.6	12.9	109.9	0.9	1.2	0.2	4.6	27	17	11	0.55	142	4.7	102	26	0.02	0	1	0	1	5	A	1	2	2019/02/06	0	0	0	0	1	0.85	7.9	43	3.504	2.488	44	122	72	2.9	4
243	63	validation	validation	1	GIST	non-liver	2019/04/11	4900	440	13.9	17.9	109.9	0.9	0.8	0.1	4.3	16	12	16	1.1	145	3.9	107		0.03	0	1	0	1	5	A	0	0	2019/03/15	0	0	0	0	0	0.38		20	2.826	2.521
286	80	validation	validation	2	PBC、Diverticulitis	NBNC	2019/05/24	12300	367	11.5	25.7	87.9	0.99	1.2		3.7	26	28	22	1.03	134	4.2	102		8.69	0	1	0	1	5	A	0	0	2018/09/10	0	0	0	0	0	1.02			3.168	2.019
263	82	validation	validation	1	HCC、HCV＋Alc	HCV	2019/05/07	9300	363	12.2	14.6	68.1	1.12	0.9	0.6	2.5	69	32	15	0.73	131	3.8	96	28	0.38	1	2	0	1	9	B	1	1	2019/01/04	0	0	0	0	1	11.1	8	268	2.924	2.456	0	100	17.6	0	0
266	83	validation	validation	2	HCC、HCV（SVR）	HCV	2019/05/13	5100	404	12.2	18.5	113.4	0.9	0.4	0	4.1	26	13	15	5.4	139	4.1	104	33	0.6	0	1	0	1	5	A	1	3		0	0	0	0	0	1.24	5.4	82	2.866	1.993	55	133	39.4	21.6	55
296	84	validation	validation	1	AIP、Varix	NBNC	2019/06/18	3800	382	12	11.8	59.6	1.21	0.8	0.2	3.6	38	22	18	0.88	140	4	109		0.12	0	1	0	1	6	A	0	0	2019/06/19	1	0	0	0	0	1.15		269	3.418	2.269	0	100	39.3	11.1	28
222	69	validation	validation	1	HCC、HCV、DM	HCV	2019/03/13	5200	405	12.6	16.3	89.1	0.97	0.5	0.1	4	21	23	19	0.92	136	4.8	101	46	0.01	0	1	0	1	5	A	1	4	2016/01/14	0	0	0	0	0	1.31	6.1	92	3.987	2.09	0	100	17.8	5.4	30
273	79	validation	validation	2	HCC、NASH	NBNC	2019/05/20	5100	397	12	16.4	98.7	0.94	1	0.1	4.1	31	24	11	0.52	142	3.5	106	26	0.06	0	1	0	1	5	A	1	3	2019/01/04	0	0	0	0	0	3.2	6	60	3.094	2.7	30	118	33.5	7.9	24
238		validation	validation	1	normal	non-liver																													0			0
271	51	validation	validation	1	LC-Alc	NBNC	2019/05/16	4800	334	11.5	6.2	48.4	1.37	2	0.8	2.7	55	31	10	0.64	140	3.6	107	46	0.12	1	2	0	1	10	C	0	0	2019/05/23	1	0	0	0	1	11.09	32	2040	3.683
283	78	validation	validation	2	HCC、NASH	NBNC	2019/05/27	2400	380	12	4.2	71.1	1.1	1.8	0.3	3.8	44	31	11	0.72	143	4.1	111	76	0.06	0	1	0	1	5	A	1	2	2019/06/03	1	1	1	1	1	5.43		296	4.546	2.92	0	100	41	16.7	41
228	75	validation	validation	2	HCC、G.varix、PBC	NBNC	2019/03/20	2700	369	11.3	9.9	60.3	1.16	0.9	0.2	3.3	38	14	13	0.57	143	4.4	110	20	0.04	0	1	0	1	7	B	1	2	2019/03/22	1	1	4	1	0	3.04	8	191	2.936	2.396
278	18	validation	validation	2	PSC、AIH	NBNC	2019/05/20	9100	416	12.1	31.7	102.9	0.92	0.7	0.3	3	174	203	13	0.56	134	4.1	101		0.73	0	1	0	1	6	A	0	0	2015/07/24	0	0	0	0	0	4.08	8.4	158	2.942	2.678
245	74	validation	validation	1	HCC、Alc	NBNC	2019/04/16	4100	347	10.4	8	93	0.97	0.8	0.1	3.5	26	15	34	1.58	140	4.4	109	76	0.12	0	1	0	1	5	A	1	2	2019/03/11	1	0	0	0	0	2.45	5.6	71		2.172
250	70	validation	validation	1	LK、pancreas meta	non-liver	2019/04/17	6400	363	10.5	24.5	96.9	0.96	0.4	0.1	2.5	18	19	17	0.47	132	4	101		16.14	0	1	0	1	7	B	0	0	2018/11/27	0	0	0	0	0	0.77	9.7	669	4.574	2.166	100	129	28.8	5.3	18
261	50	validation	validation	1	acute hepatitis A	NBNC	2019/04/26	5400	632	19.3	12.6	38.9	1.56	7.3	4.7	3.6	3760	6074	16	0.76	134	3.2	98	92	3.48	0	1	0	1	9	B	0	0		0	0	0	0	0	10.7	9.7	12000	4.056	2.509
241	86	validation	validation	2	LC、HCV、ascitis、EV	HCV	2019/04/08	2800	280	7.2	12.1	64.5	1.16	1.3	0.3	2.6	42	32	20	0.65	140	4.3	106	36	0.67	1	3	0	1	10	C	1	1	2019/04/10	1	1	2	1	1	7.23	9.9	1090		1.467	0	100	14.7	4.2	29
256	71	validation	validation	2	LC、HCV、エプクルーサ	HCV	2019/04/22	3700	395	11.7	11.1	57.6	1.23	1.4	0.6	2.8	39	20	11	0.52	141	4	106	96	0.06	1	2	0	1	9	B	0	0		0	0	0	0	0		11	2090	4.046	2.494
230	25	validation	validation	1	liver injury、Wilson？	NBNC	2019/03/25	7900	529	15.8	21.7	83.9	0.99	0.5	0.1	5.1	23	41	15	0.72	141	4	105	50	0.01	0	1	0	1	5	A	0	0		0	0	0	0	0	0.24	4.4	13	3.58	1.993	57	155	70.6	14.5	21
249	83	validation	validation	1	HCC、HCV	HCV	2019/04/19	5100	462	14.3	14	80.6	1.03	1.2	0.3	3.8	21	11	16	1.1	142	4.1	104	17	0.13	0	1	0	1	5	A	1	2	2015/10/26	0	0	0	0	1	1.46	5.7	91	4.332	1.858	0	100	43.5	7.5	17
270	39	validation	validation	1	AIH＋Wilson？	NBNC	2019/05/13	2200	446	13.9	5.9	68.1	1.12	1	0.2	4.2	32	20	15	0.67	139	3.9	104	17	0.01	0	1	0	1	6	A	0	0	2018/04/12	0	0	0	0	1	1.39	9.6	183	2.536	2.672	0	100	45.7	2.6	6
237	62	validation	validation	1	PK	non-liver	2019/04/03	9800	496	15.5	19.3	112.6	0.89	0.5	0.1	4.6	24	33	8	0.79	142	4.4	105		0.05	0	1	0	1	5	A	0	0	2019/04/10	0	0	0	0	0	0.43	6	69	0.88	1.473
267	87	validation	validation	1	HCC、etiology unknown	NBNC	2019/05/14	6500	385	12	13.5	100.8	0.93	0.7	0.1	3.4	22	15	21	1.07	139	4.2	105	56	0.24	0	1	1	2	7	B	1	3	2017/08/01	0	0	0	0	0	1.08	6.7	80	4.11	1.828	23	148	51.5	16.5	32
259	73	validation	validation	2	LC、HCV、DAA	HCV	2019/04/26	4200	386	10.8	6.7	75.6	1.07	0.7	0.2	3.3	100	61	20	0.76	142	4	107	17	0.05	0	1	0	1	6	A	0	0	2011/08/12	1	0	0	0	1				2.6	2.713	33	100	69.1	15.7	23
290	87	validation	validation	2	HCC、HBV	HBV	2019/06/05	3100	394	11	7.9	98.7	0.94	0.9	0.2	3.1	36	23	11	3.3	143	3.2	108	63	0.08	0	1	0	1	6	A	1	2							6.43	9.1	405	3.484	1.161
274		validation	validation	1	normal	non-liver																				0	1	0	1	5	A	0	0		0			0					1.918	2.042
244	68	validation	validation	1	EK ESD、Alc	non-liver	2019/04/08	6600	484	16.5	21.9	80.6	1.03	1.2	0.3	3.7	60	25	10	0.67	136	4.5	102		0.4	0	1	0	1	5	A	0	0	2019/01/31	0	0	0	0	0				4.132	1.99
229	74	validation	validation	1	insulinoma	non-liver	2019/03/27	6800	467	13.7	37.5	91	0.96	1	0.1	3.8	26	29	18	1	142	4.5	107		0.12	0	1	0	1	5	A	0	0	2018/11/26	0	0	0	0	0				3.11	1.902
254	59	validation	validation	1	colon adenoma、HCV（SVR）、Alc	NBNC	2019/04/22	8200	515	16.4	22.9	112.5	0.89	0.3	0.1	4.3	61	64	14	0.7	141	4	107		0.03	0	1	0	1	5	A	0	0	2017/07/26	0	0	0	0	1				3.91	2.209
236	91	validation	validation	1	HCC、Alc	NBNC	2019/04/04	5300	347	11.6	18.6	98.7	0.94	0.5	0.1	3.8	30	27	24	1.08	140	4.5	106	40	0.12	1	2	0	1	6	A	1	3	2018/11/07	0	0	0	0	1	1.06	5.6	235	3.916	2.106
[truncated: 43 more columns]
